# Supplementary material for: Bias assessment and correction for Levin’s population attributable fraction in the presence of confounding
Source: Eur J Epidemiol. 2024 Jan 3;39(2):111–9. doi: 10.1007/s10654-023-01063-8 (PMC10904572; doi:10.1007/s10654-023-01063-8)
Supplement: Supplementary file 2 — Supplementary file2 (XLSX 10 kb) [file 10654_2023_1063_MOESM2_ESM.xlsx]

## Sheet: PAF example
causal RR (blood pressure vs heart disease) within active individuals	1.5	If both relative risks are equal, there is no effect modification, and formula (4) in the paper is correct. If both of these relative risks equal 1, PAF=0, and both formula (3) and formula (4) in the paper are correct.
causal RR (blood pressure vs heart disease) within inactive individuals	3
baseline proportion of population with low activity	0.2
RR (exercise vs blood pressure)	2	If either of these relative risks is 1, there is no confounding, and Levin's formula = PAF
RR (exercise vs heart disease)	2
proportion population in low blood pressure, physically active group	0.5
disease risk in low blood pressure, physically active group	0.1
percentage of people in each population stratum	activity	blood pressure	P(Y_{low BP}=1|activity)	P(Y_{high BP}=1|activity)	P(Y=1|activity, blood pressure)
0.5	high	low	0.1	0.15	0.1
0.3	high	high	0.1	0.15	0.15
0.05	low	low	0.2	0.6	0.2
0.15	low	high	0.2	0.6	0.6
Prevalence high blood pressure	0.45
P(Y=1|low blood pressure)	0.109091
P(Y=1|high blood pressure)	0.3
overall causal relative risk	2
causal relative risk within risk factor exposed individuals	2.25
unadjusted relative risk	2.75
prevalence of disease (A)	0.195
prevalence disease under counterfactual scenario that entire population is unexposed to high blood pressure (B)	0.12
PAF (A-B)/A	0.384615
Miettinen's formula (with overall causal relative risk - as in manuscript)	0.346154
Miettinen's formula (with overall causal relative risk within disease cases)	0.384615
Levin's formula	0.310345
